# Supplementary material for: Field Validation of the Southern Rock Lobster Paralytic Shellfish Toxin Monitoring Program in Tasmania, Australia
Source: Mar Drugs. 2021 Sep 8;19(9):510. doi: 10.3390/md19090510 (PMC8468395; doi:10.3390/md19090510)
Supplement: Supplementary file 1 [file marinedrugs-19-00510-s001.zip]

Archive with 1 entries (1 files):
- marinedrugs-1352658-supplementary.pdf
